# Supplementary material for: X-ray-driven nanomotor with enhanced penetration and retention for carbon monoxide-amplified radioimmunotherapy of advanced colorectal cancer
Source: Mater Today Bio. 2025 Oct 13;35:102398. doi: 10.1016/j.mtbio.2025.102398 (PMC12552560; doi:10.1016/j.mtbio.2025.102398)
Supplement: Supplementary file 1 [file mmc2.zip]

Archive with 3 entries (2 files):
- videos/
- videos/Videos S1.mp4
- videos/Videos S2.mp4
